# Supplementary material for: Expression profiling of AUXIN RESPONSE FACTOR genes during somatic embryogenesis induction in Arabidopsis
Source: Plant Cell Rep. 2017 Mar 2;36(6):843–58. doi: 10.1007/s00299-017-2114-3 (PMC5486788; doi:10.1007/s00299-017-2114-3)
Supplement: Supplementary file 1 — Table S1. The insertional mutants, reporter, overexpressor lines, the primers used in PCR analysis and a checklist outlining the RNA to RT-qPCR quality/methodology. (xlsx 28 kb) [file 299_2017_2114_MOESM1_ESM.xlsx]

## Sheet: qRT-PCR
Primers used to RT-PCR and qRT-PCR reactions
Gene ID	Gene name	Primer Fw Sequence (5'-3')	Primer Rev Sequence (5'-3')
AT1G59750	ARF1	TGACTCTGGCCAGCAATCTGAG	GCCTTGCATGTGCACCTTTG
AT5G62000	ARF2	CGTGAACAGGGAAGACCATTCCAG	TTCCCTGCTTGTGAACCTTTGTG
AT2G33860	ARF3	AGCCTGATATCCCTGTCTCTGAGG	TTGACCTTGCAAGACCCTCTGG
AT5G60450	ARF4	TGACTGGAGTCTGTGACTTGGAC	AGACTCATCCCATGGCACC
AT1G19850	ARF5	GCTCGGGTTGGAAGCTTGTATATG	TTACGCATCCCACAAACTCTTCC
AT1G30330	ARF6	TTGGCGATCTGTCAAGGTTGGG	AAACCCTTGGCTGTCTCTCTCC
AT5G20730	ARF7	TCAAGGTCACAGTGAGCAAGTCG	TGTGGAGCATGCATATGAGCTTGG
AT5G37020	ARF8	AGGGTCACAGTGAACAGGTAGC	TGGTGGTAGGCTTGGGTAATTGG
AT4G23980	ARF9	TGGAAATTATGCGCGGGACCTC	GTTGCGTTGACGCTTCGAGTTG
AT2G28350	ARF10	TGGCGACAACGTGAGAAAGACG	AAGATGCTGAGCGGACCAGTCTTC
AT2G46530	ARF11	CTATCTTCTCAATGGCCAGCTTCC	ATGGCTCGTCCCATTGGATCTG
AT1G34310	ARF12	CGCTCATGGTGGATTCTTTGTACC	AGGTTGAGACATATCCAGCGAAGG
AT1G34170	ARF13	ATGAAGGAGCTGAGATGCTTGTCG	TTTCGCCATATTGCAGAACTCAGG
AT1G35540	ARF14	TCGGTGATCAAAGATCCCGTTG	ACTGCTTGCTTTGGATCTCTGTTG
AT1G35520	ARF15	GCCATTGAATGTCTCCCTCCTC	GCGGTGTACCTCTATAGCTGTGTC
AT4G30080	ARF16	AGGCATACGAACCATACCACCAG	TCAGATCTGCCACTGTTTCAGC
AT1G77850	ARF17	CACATGGTTTCAAGGCATCGTTTC	CTCAGGTTCATCCCATGTGATCTG
AT3G61830	ARF18	GTAAACACGCCACTGAATGCTTGC	AAATGCCGTGGTTGTCCTCTG
AT1G19220	ARF19	ACAGCTCGAAGATCCGCTAACC	TGCACGCAGTTCACAAACTCTTC
AT1G35240	ARF20	AGTGGCGCAGCTTAGAAGTTCAG	TCTCGTAAACGCTTGTTCTTGAGC
AT1G34410	ARF21	CCTGGGAGATCGAACATTTAGTGC	CTCGTAAACGCTTGTTCTTGAGC
AT1G34390	ARF22	GCGCAACTTAGAAGTGCAGTGG	ACGCTTGTTCTTGAGCAAAGATGG
AT4G27090	TIN	GTCGTTATCGTCGACGTTGTT	CCTCGATCAAAGCCTTCTTCT	Reference gene
AT1G07920	EF1α	TGAGCACGCTCTTCTTGCTTTCA	GGTGGTGGCATCCATCTTGTTACA	Reference gene

## Sheet: pARFGFP
Reporter lines
Gene ID	Gene name	NASC
AT1G59750	ARF1	N67068
AT5G62000	ARF2	N67070
AT2G33860	ARF3	N67072
AT1G19850	ARF5	N67076
AT1G30330	ARF6	N67078
AT5G20730	ARF7	N67080
AT5G37020	ARF8	N67082
AT4G23980	ARF9	N67084
AT2G28350	ARF10	N67086
AT2G46530	ARF11	N67088
AT4G30080	ARF16	N67098
AT1G77850	ARF17	N67100
AT3G61830	ARF18	N67102
AT1G19220	ARF19	N67104
Overexpressor line
AT5G62000	ARF2	N24869

## Sheet: Homozygous selection
Primers used to homozygous arf lines selection
SALK T-DNA insertional lines (5'-3')
LBa1	TGGTTCACGTAGTGGGCCATCG
LBb1	GCGTGGACCGCTTGCTGCAACT
LB_6313R	TCAAACAGGATTTTCGCCTGCT
LBb1.3	ATTTTGCCGATTTCGGAAC
SAIL T-DNA insertional lines (5'-3')
LB1	GCCTTTTCAGAAATGGATAAATAGCCTTGCTTCC
LB2	GCTTCCTATTATATCTTCCCAAATTACCAATACA
LB3	TAGCATCTGAATTTCATAACCAATCTCGATACAC
Gene ID	Gene name	SALK	NASC	Primer LP Sequence (5'-3')	Primer RP Sequence (5'-3')	References	Effect
AT1G59750	ARF1	SALK_079046	N663064	CAGACACTCCTTCCTCAGTGC	GCCCTCTGTATTCCCATTTTC	Ellis et al. 2005	knock-down
AT5G62000	ARF2	SALK_041472C	N660828	AGAGTGGGTGGAGTGTGTTTG	ATCATCATCCGCTGAAGATTG	Li et al. 2004	knock-down
AT2G33860	ARF3	SALK_005658C	N655236	TGCATAGATGTCCCTTCCTTG	GGATGAGATTTAAAGCGAGGG	Jay et al. 2011	knock-out
AT1G19850	ARF5	SALK_001058C	N655214	ATGGACTTGAGCAGTCAATGG	CCTTCTTCACTCATCTGCTGG	Odat et al. 2014	knock-out
AT1G30330	ARF6	GK_286G04	N655214	-	-	Presented results	knock-down
AT5G20730	ARF7	SALK_040394	N540394	AGTGGATGAATATGCAGCAGC	AAGAGGAAGGTGCATCTCCTC	Wilmoth et al. 2005	knock-out
AT5G37020	ARF8	SAIL_17_D08	N870172	TGATGTTACAGATGGAAGGGG	TCGGGAGATGTCTAATGAACG	Robert‐Seilaniantz et al. 2011	no changes
AT2G28350	ARF10	SALK_087247C	N655696	AACCCATCTTTCACTAACGGG	TTAGCAATCACGGTTTGAACC	Weijers et al. 2005	knock-down
AT2G46530	ARF11	SALK_018766	N678181	TGGAAGTTCCTCGTTATGGTG	GCTTAAAGCCCTTCCACTAGC	Presented results	no changes
AT4G30080	ARF16	SAIL_272_D12	N872722	TTATTTTCCGGGAAAATTTCG	TCGAGCATCTAATGCCTTGAC	Presented results	no changes
AT1G77850	ARF17	SALK_062511C	N681186	TATGCCTGAAATCCCAAACAG	TTTCAACACATCTTTTTCGCC	Mallory et al. 2005	no changes
AT1G19220	ARF19	SALK_021481C	N674062	TGTCTCAATTTGGACCAATCC	GCAATGAACTTACTTGCTCGC	Wilmoth et al. 2005	knock-out

## Sheet: RNA RT-qPCR checklist
A checklist outlining the RNA to qRT-PCR quality/methodology as described in Bustin et al. (2009).
Item to check	Details
EXPERIMENTAL DESIGN
Definition of experimental and control groups	Col-0: Three morphogenic procesess, seedling development (E0), somatic embryogenesis (SE), shoot organogenesis (ORG)
	arf5 mutant: Somatic embryogenesis (SE)
Number within each group	3 biological replicates
Assay carried out by core lab or investigator's lab?	Investigator's lab
SAMPLE
Description
Volume/mass of sample processed	Depending on the age of the culture, from 250 (0d) to 4 (15d) explants were used
Microdissection or macrodissection	None
Processing procedure	The IZE explants (0d) were colected in "RNAlater Solutions for RNA Stabilization and Storage" on ice. Explants in 3rd, 5th, 10th and 15th day of in vitro culture were immediately ground by using frozed mortar and powder was used for RNA extraction.
If frozen - how and how quickly?	No
If fixed - with what, how quickly?	No
Sample storage conditions and duration (especially for FFPE samples)	Stored at -80°C
NUCLEIC ACID EXTRACTION
Procedure and/or instrumentation
Name of kit and details of any modifications	An RNAqueous Kit (AMBION) (#AM1912) was used to isolate total RNA from the IZE explants following the manufacturer’s instruction.
Source of additional reagents used	No modification and additional reagents were used.
Details of DNase or RNAse treatment	RNAs were treated with RQ1 RNase-free DNase I (Promega) (#M6101) following the manufacturer’s instructions.
Contamination assessment (DNA or RNA)	No amplification was detected in no RT samples.
Nucleic acid quantification	Spectrophotometer
Instrument and method	1μl of isolated RNA were used for RNA quantification by ND-1000 spectrophotometer (NanoDrop)
Purity (A260/A280)	The A260/280 ratio >2.0; 260/230 ratio > 2.2
Yield	About 100-500 ng/uL
RNA integrity method/instrument
RIN/RQI or Cq of 3' and 5' transcripts	None
Electrophoresis traces	The RNA integrity is confirmed by 1% agarose gel electrophoresis.
Inhibition testing (Cq dilutions, spike or other)	None
REVERSE TRANSCRIPTION
Complete reaction conditions	According to RevertAid First Strand cDNA Synthesis Kit (Fermentas) manual
Amount of RNA and reaction volume	20 μl reaction volume containing 1 µg of total RNA
Priming oligonucleotide (if using GSP) and concentration	1 μL of Oligo(dT)18 Primer (100 μM) included in RevertAid First Strand cDNA Synthesis Kit
Reverse transcriptase and concentration	1 μL of RevertAid M-MuLV RT (200 U/μL) included in RevertAid First Strand cDNA Synthesis Kit
Temperature and time	42°C for 1 hour
Manufacturer of reagents and catalogue numbers	RevertAid First Strand cDNA Synthesis Kit (Fermentas) (#K1622)
Cqs with and without RT	The amplicon of TIN gene AT4G27090 was used for the evaluation of the cDNA quality and in this case the Cqs with RT are about 24 ± 1, without RT no amplification was detected.
Storage conditions of cDNA	Stored at -20°C
qPCR TARGET INFORMATION
If multiplex, efficiency and LOD of each assay.	Multiplex qPCR was not performed.
Sequence accession number	Shown in Table S1
Location of amplicon	Exons
Amplicon length	80-110 bp
In silico specificity screen (BLAST, etc)	QuantPrime, no pseudogenes or homologs were found.
Pseudogenes, retropseudogenes or other homologs?
Sequence alignment
Secondary structure analysis of amplicon	Not analyzed
Location of each primer by exon or intron (if applicable)	Exons
What splice variants are targeted?	No variant
qPCR OLIGONUCLEOTIDES
Primer sequences	Shown in Table S1
RTPrimerDB Identification Number	None
Probe sequences	None
Location and identity of any modifications	None
Manufacturer of oligonucleotides	Sigma-Aldrich (Poznan, Poland)
Purification method	Desalt
qPCR PROTOCOL
Complete reaction conditions
Reaction volume and amount of cDNA/DNA	10 µl reaction volume containing 2.5 µl of cDNA reaction mixture
Primer, (probe), Mg++ and dNTP concentrations	0.5 µM of each forward and reverse primer
Polymerase identity and concentration	FastStart Taq DNA polymerase - included in the LightCycler® 480 SYBR Green I Master, 2x conc.
Buffer/kit identity and manufacturer	Master MIX - included in the LightCycler® 480 SYBR Green I Master, 2x conc. (#04887352001)
Exact chemical constitution of the buffer	Included in the LightCycler® 480 SYBR Green I Master, 2x conc.
Additives (SYBR Green I, DMSO, etc.)	SYBR Green I, included in the LightCycler® 480 SYBR Green I Master, 2x conc.
Manufacturer of plates/tubes and catalog number	LightCycler® 480 Multiwell Plate 96 and Multiwell Sealin Foil (Roche) (#04729692001)
Complete thermocycling parameters	Denaturation one repeat of 5 minutes at 95ºC, followed by 45 repeats of 10 seconds at 95ºC, 20 seconds at 58ºC and 10 seconds at 72ºC. Denaturation for melt curve analysis was conducted at 95ºC followed by 5 seconds, at 65ºC by 1 minute and 98ºC (0.11ºC/s for fluorescence measurement). Cooling was at 40ºC for 10 seconds.
Reaction setup (manual/robotic)	Manual
Manufacturer of qPCR instrument	LightCycler® 480 (Roche)
qPCR VALIDATION
Specificity (gel, sequence, melt, or digest)	The products were confirmed by size estimations on a 2% agarose gel and by analyzing their melting curves in the dissociation step.
For SYBR Green I, Cq of the NTC	No or negligible Ct
Evidence of optimisation (from gradients)	The PCR reaction was performed in gradient (54-63°C)and product was confirmed by 2% agarose gel electrophoresis.
Standard curves with slope and y-intercept
PCR efficiency calculated from slope	Not analyzed
Confidence interval for PCR efficiency or standard error	Not analyzed
r2 of standard curve	Not analyzed
Linear dynamic range
Cq variation at lower limit	Not analyzed
Confidence intervals throughout range	Not analyzed
Evidence for limit of detection	Ct values obtained after cycle 40 were considered out of accurate quantifiable range.
If multiplex, efficiency and LOD of each assay.	Multiplex qPCR was not performed.
DATA ANALYSIS
qPCR analysis program (source, version)	LightCycler® 480
Cq method determination	Setting the threshold to 0.2
Outlier identification and disposition	No data have been excluded from the calculations.
Results of NTCs	No or negligible Ct
Justification of number and choice of reference genes	The TIN gene AT4G27090, which had been previously tested was used as reference.
Description of normalisation method
Number and concordance of biological replicates	3
Number and stage (RT or qPCR) of technical replicates	The qPCR reaction of the all genes was performed with 3 biological replicates and 2 technical replicates in the cDNA samples used in this study.
Repeatability (intra-assay variation)	Not analyzed
Reproducibility (inter-assay variation, %CV)	Not analyzed
Power analysis	None
Statistical methods for result significance	The student t-test was used to calculate any significant differences (at P = 0.05) between the combinations that were being compared.
Software (source, version)	Microsoft Excel (Microsoft Office 2010)
Cq or raw data submission using RDML	None

## Sheet: References
Bustin SA, Benes V, Garson JA, Hellemans J, Huggett J, Kubista M, Mueller R, Nolan T, Pfaffl MW, Shipley GL, Vandesompele J, Wittwer CT (2009) The MIQE guidelines: minimum information for publication of quantitative real-time PCR experiments. Clin Chem 55:611-622
Ellis CM, Nagpal P, Young JC, Hagen G, Guilfoyle TJ, Reed JW (2005) AUXIN RESPONSE FACTOR1 and AUXIN RESPONSE FACTOR2 regulate senescence and floral organ abscission in Arabidopsis thaliana. Development 132:4563-4574
Jay F, Wang Y, Yu A, Taconnat L, Pelletier S, Colot V, Renou JP, Voinnet O (2011) Misregulation of AUXIN RESPONSE FACTOR 8 underlies the developmental abnormalities caused by three distinct viral silencing suppressors in Arabidopsis. PLoS Pathog 7:e1002035
Li H, Johnson P, Stepanova A, Alonso JM, Ecker JR (2004) Convergence of signaling pathways in the control of differential cell growth in Arabidopsis. Developmental Cell 7:193-204
Mallory AC, Bartel DP, Bartel B (2005) MicroRNA-directed regulation of Arabidopsis AUXIN RESPONSE FACTOR17 is essential for proper development and modulates expression of early auxin response genes. The Plant Cell 17:1360-1375
Odat O, Gardiner J, Sawchuk MG, Verna C, Donner TJ, Scarpella E (2014) Characterization of an allelic series in the MONOPTEROS gene of Arabidopsis. Genesis 52:127-133
Robert‐Seilaniantz A, MacLean D, Jikumaru Y, Hill L, Yamaguchi S, Kamiya Y, Jones JD (2011) The microRNA miR393 re‐directs secondary metabolite biosynthesis away from camalexin and towards glucosinolates. The Plant Journal 67:218-231
Weijers D, Benkova E, Jäger KE, Schlereth A, Hamann T, Kientz M, ... & Jürgens G (2005) Developmental specificity of auxin response by pairs of ARF and Aux/IAA transcriptional regulators. The EMBO Journal 24:1874-1885
Wilmoth JC, Wang S, Tiwari SB, Joshi AD, Hagen G, Guilfoyle TJ, ... & Reed JW (2005) NPH4/ARF7 and ARF19 promote leaf expansion and auxin‐induced lateral root formation. The Plant Journal 43:118-130
Wilmoth JC, Wang S, Tiwari SB, Joshi AD, Hagen G, Guilfoyle TJ, Alonso JM, Ecker JR, Reed JW (2005) NPH4/ARF7 and ARF19 promote leaf expansion and auxin‐induced lateral root formation. The Plant Journal 43:118-130
