# Supplementary material for: Expression profiling of AUXIN RESPONSE FACTOR genes during somatic embryogenesis induction in Arabidopsis
Source: Plant Cell Rep. 2017 Mar 2;36(6):843–58. doi: 10.1007/s00299-017-2114-3 (PMC5486788; doi:10.1007/s00299-017-2114-3)
Supplement: Supplementary file 2 — Table S2. Summarised results of the expression profile of ARF genes during SE process. (xlsx 11 kb) [file 299_2017_2114_MOESM2_ESM.xlsx]

## Sheet: Arkusz1
Analysis	Characteristic of the gene expression		Analysed ARF genes
			ARF1	ARF2	ARF3	ARF4	ARF5	ARF6	ARF7	ARF8	ARF9	ARF10	ARF11	ARF12	ARF13	ARF14	ARF15	ARF16	ARF17	ARF18	ARF19	ARF20	ARF21	ARF22
RT-PCR	Transcribed during SE		Yes	Yes	Yes	No	Yes	Yes	Yes	Yes	Yes	Yes	Yes	No	No	No	No	Yes	Yes	Yes	Yes	No	No	No
	Transcribed during ORG		Yes	Yes	Yes	No	Yes	No	Yes	Yes	Yes	Yes	Yes	No	No	No	No	Yes	Yes	Yes	Yes	No	No	No
RT-qPCR	Expression profile in SE		Down-regulated	Down-regulated	Down-regulated	Na	Up-regulateda , h	Up-regulateda, h	Stable	Up-regulateda, h	Stablea, h	Up-regulateda	Down-regulated	Na	Na	Na	Na	Up-regulateda	Up-regulated	Down-regulated	Stable	Na	Na	Na
	Expression profile in shoot ORG		Down-regulated	Down-regulated	Down-regulated	Na	Up-regulated	Down-regulated	Stable	Stable	Down-regulated	Up-regulated	Down-regulated	Na	Na	Na	Na	Down-regulated	Up-regulated	Down-regulated	Up-regulated	Na	Na	Na
a - auxin-stimulated expression
h - transcript level significantly higher in SE than in ORG
Na - not analysed
